# Supplementary material for: CCL28 Enhances HSV-2 gB-Specific Th1-Polarized Immune Responses against Lethal Vaginal Challenge in Mice
Source: Vaccines (Basel). 2022 Aug 10;10(8):1291. doi: 10.3390/vaccines10081291 (PMC9415327; doi:10.3390/vaccines10081291)
Supplement: Supplementary file 1 [file vaccines-10-01291-s001.zip]

Archive with 1 entries (1 files):
- vaccines-1827953-SI.pdf
